# Supplementary material for: Vascular Damage in the Aorta of Wild-Type Mice Exposed to Ionizing Radiation: Sparing and Enhancing Effects of Dose Protraction
Source: Cancers (Basel). 2021 Oct 25;13(21):5344. doi: 10.3390/cancers13215344 (PMC8582417; doi:10.3390/cancers13215344)
Supplement: Supplementary file 1 [file cancers-13-05344-s001.zip]

Archive with 1 entries (1 files):
- cancers-1417312_Supplementary_Publish_Chk.pdf
